# Supplementary material for: The Nutrition Literacy Assessment Instrument for Brazilians, NLit-Br: An Exploratory Cross-Cultural Validity Study
Source: Nutrients. 2022 Nov 20;14(22):4914. doi: 10.3390/nu14224914 (PMC9693279; doi:10.3390/nu14224914)
Supplement: Supplementary file 1 [file nutrients-14-04914-s001.zip]

Archive with 1 entries (1 files):
- nutrients-2038766-supplementary.pdf
